# Supplementary material for: Regulations of Citrus Pectin Oligosaccharide on Cholesterol Metabolism: Insights from Integrative Analysis of Gut Microbiota and Metabolites
Source: Nutrients. 2024 Jun 24;16(13):2002. doi: 10.3390/nu16132002 (PMC11243408; doi:10.3390/nu16132002)
Supplement: Supplementary file 1 [file nutrients-16-02002-s001.zip]

Archive with 1 entries (1 files):
- nutrients-2950894-supplementary.pdf
